# Supplementary material for: Examination of Prokaryotic Multipartite Genome Evolution through Experimental Genome Reduction
Source: PLoS Genet. 2014 Oct 23;10(10):e1004742. doi: 10.1371/journal.pgen.1004742 (PMC4207669; doi:10.1371/journal.pgen.1004742)
Supplement: Data set S1 — Carbon phenotype macroarray results. Results of the carbon utilization phenotype macroarray experiments. The ability of each strain to grow (Yes) or not grow (No) with each tested carbon source is indicated. (XLSX) [file pgen.1004742.s001.xlsx]

## Sheet: Data set S1
	Data set S1: Carbon source utilization*
	BioLog Plate	Well	Substrate	Rm2011	ΔpSymA	ΔpSymB	ΔpSymAB	Comments or References
	PM1	A02	L-Arabinose	Yes	Yes	No	No	[44]
	PM1	A03	N-Acetyl-D-Glucosamine	Yes	Yes	Yes	Yes
	PM1	A04	D-Saccharic Acid	No	No	No	No
	PM1	A05	Succinic Acid	Yes	Yes	No	No	[45]
	PM1	A06	D-Galactose	Yes	Yes	Yes	No	ΔpSymB showed impaired growth; [46]
	PM1	A07	L-Aspartic Acid	Yes	Yes	Yes	No	ΔpSymB showed impaired growth
	PM1	A08	L-Proline	Yes	Yes	Yes	No	ΔpSymB showed impaired growth
	PM1	A09	D-Alanine	No	No	No	No
	PM1	A10	D-Trehalose	Yes	Yes	No	No	ΔpSymB and ΔpSymAB should grow poorly [47, 48]
	PM1	A11	D-Mannose	Yes	Yes	Yes	Yes
	PM1	A12	Dulcitol	Yes	Yes	No	No	[26]
	PM1	B01	D-Serine	No	No	No	No
	PM1	B02	D-Sorbitol	Yes	Yes	Yes	Yes	[43]
	PM1	B03	Glycerol	Yes	Yes	No	No	Megaplasmid encoded in Rhizobium leguminosarum [49]
	PM1	B04	L-Fucose	Yes	Yes	No	No
	PM1	B05	D-Glucuronic Acid	No	No	No	No
	PM1	B06	D-Gluconic Acid	Yes	No	Yes	No	Growth of Rm2011 and ΔpSymB requires a mutation on pSymA [50]
	PM1	B07	D,L-α-Glycerol-Phosphate	No	No	No	No
	PM1	B08	D-Xylose	Yes	Yes	Yes	Yes	Loss of pSymB decreases growth
	PM1	B09	L-Lactic Acid	Yes	Yes	Yes	No	Rm2011 grew poorly
	PM1	B10	Formic Acid	No	No	No	No	Rm1021 grows [51]
	PM1	B11	D-Mannitol	Yes	Yes	Yes	Yes	[43]
	PM1	B12	L-Glutamic Acid	Yes	Yes	Yes	No	ΔpSymB showed impaired growth
	PM1	C01	D-Glucose-6-Phosphate	Yes	Yes	No	No	Rm1021 does not grow [69]; difference between Rm2011 and Rm1021 confirmed on plates
	PM1	C02	D-Galactonic Acid-γ-Lactone	No	No	No	No
	PM1	C03	D,L-Malic Acid	Yes	Yes	No	No	[45]
	PM1	C04	D-Ribose	Yes	Yes	Yes	Yes
	PM1	C05	Tween 20	No	No	No	No
	PM1	C06	L-Rhamnose	Yes	Yes	Yes	Yes	[43]; S. meliloti orthologs of R. leguminosarum rhamnose genes are chromosomal [52]
	PM1	C07	D-Fructose	Yes	Yes	Yes	Yes	[53]
	PM1	C08	Acetic Acid	No	No	No	No	Rm1021 grows [51]
	PM1	C09	α-D-Glucose	Yes	Yes	Yes	Yes	Loss of pSymB decreases growth
	PM1	C10	Maltose	Yes	Yes	Yes	Yes	Loss of pSymB decreases growth [47, 48]
	PM1	C11	D-Melibiose	Yes	Yes	Yes	No	Requires pSymB [54]; difference perhaps related to growth on solid vs in liquid medium
	PM1	C12	Thymidine	Yes	Yes	No	No†	Rm2011 grew poorly†
	PM1	D01	L-Asparagine	Yes	Yes	No	No	Rm2011 grew poorly†
	PM1	D02	D-Aspartic Acid	No	No	No	No
	PM1	D03	D-Glucosaminic Acid	Yes	Yes	Yes	No	Rm1021 does not grow [51]
	PM1	D04	1,2-Propanediol	No	No	No	No
	PM1	D05	Tween 40	No	No	No	No
	PM1	D06	α-Keto-Glutaric Acid	No	No	No	No
	PM1	D07	α-Keto-Butyric Acid	No	No	No	No
	PM1	D08	α-Methyl-D-Galactoside	Yes	Yes	No	No
	PM1	D09	α-D-Lactose	Yes	Yes	Yes	No	ΔpSymB showed impaired growth
	PM1	D10	Lactulose	Yes	Yes	No	No	The genes smb20929-20931 are likely involved
	PM1	D11	Sucrose	Yes	Yes	Yes	Yes	[47,48]
	PM1	D12	Uridine	Yes	Yes	Yes	No
	PM1	E01	L-Glutamine	No	No	No	No	Rm1021 grows [51]
	PM1	E02	M-Tartaric Acid	No	No	No	No
	PM1	E03	D-Glucose-1-Phosphate	Yes	Yes	No	No	Rm2011 grew poorly†; Rm1021 does not grow [51]
	PM1	E04	D-Fructose-6-Phosphate	Yes	Yes	No	No	Rm2011 grew poorly†;Rm1021 does not grow [51]
	PM1	E05	Tween 80	No	No	No	No
	PM1	E06	α-Hydroxy Glutaric Acid-γ-Lactone	No	No	No	No
	PM1	E07	α-Hydroxy Butyric Acid	No	No	No	No
	PM1	E08	β-Methyl-D-Glucoside	Yes	Yes	Yes	Yes
	PM1	E09	Adonitol	Yes	Yes	Yes	Yes	[55]
	PM1	E10	Maltotriose	Yes	Yes	No	No	The genes thuEFGK are required
	PM1	E11	2-Deoxy Adenosine	No	No	No	No
	PM1	E12	Adenosine	Yes	Yes	Yes	No	Rm2011 grew poorly
	PM1	F01	Glycyl-L-Aspartic Acid	Yes	Yes	No	No	Rm2011 grew poorly†
	PM1	F02	Citric Acid	No	No	No	No
	PM1	F03	M-Inositol	Yes	Yes	No	No	[56]; translocated from chromosome [27]
	PM1	F04	D-Threonine	No	No	No	No
	PM1	F05	Fumaric Acid	Yes	Yes	No	No	[45]
	PM1	F06	Bromo Succinic Acid	Yes	Yes	Yes	No	Rm2011 grew poorly
	PM1	F07	Propionic Acid	No	No	No	No
	PM1	F08	Mucic Acid	No	No	No	No
	PM1	F09	Glycolic Acid	No	No	No	No
	PM1	F10	Glyoxylic Acid	No	No	No	No
	PM1	F11	D-Cellobiose	Yes	Yes	Yes	Yes	[57]
	PM1	F12	Inosine	No	No	No	No
	PM1	G01	Glycyl-L-Glutamic Acid	Yes	Yes	No	No	Rm2011 grew poorly†
	PM1	G02	Tricarballylic Acid	No	No	No	No
	PM1	G03	L-Serine	Yes	Yes	No	No	Rm2011 grew poorly†, ΔpSymA showed even less growth; pSymA previously implicated in serine usage [24]
	PM1	G04	L-Threonine	No	No	No	No
	PM1	G05	L-Alanine	Yes	Yes	Yes	No	ΔpSymB showed impaired growth
	PM1	G06	L-Alanyl-Glycine	Yes	Yes	No	No	Rm2011 grew poorly
	PM1	G07	Acetoacetic Acid	No	No	No	No	Rm1021 grows [26], although it did not in a previous Biolog analysis [51]
	PM1	G08	N-Acetyl-β-D-Mannosamine	No	No	No	No	Rm1021 shows slight growth [51]
	PM1	G09	Mono Methyl Succinate	No	No	No	No	Rm1021 shows some growth [51]
	PM1	G10	Methyl Pyruvate	No	No	No	No
	PM1	G11	D-Malic Acid	No	No	No	No	Rm1021 shows slight growth [51]
	PM1	G12	L-Malic Acid	Yes	Yes	No	No	[45]
	PM1	H01	Glycyl-L-Proline	Yes	Yes	Yes	No	ΔpSymB showed impaired growth
	PM1	H02	p-Hydroxy Phenyl Acetic Acid	No	No	No	No
	PM1	H03	m-Hydroxy Phenyl Acetic Acid	No	No	No	No
	PM1	H04	Tyramine	No	No	No	No
	PM1	H05	D-Psicose	Yes	Yes	No	No
	PM1	H06	L-Lyxose	Yes	Yes	No	No	[43]
	PM1	H07	Glucuronamide	No	No	No	No
	PM1	H08	Pyruvic Acid	Yes	Yes	Yes	Yes	Rm2011 grew poorly
	PM1	H09	L-Galactonic Acid-γ-Lactone	No	No	No	No
	PM1	H10	D-Galacturonic Acid	No	No	No	No
	PM1	H11	Phenylethylamine	No	No	No	No
	PM1	H12	2-Aminoethanol	Yes	Yes	No	No	Rm2011 showed delayed growth†; growth of ΔpSymA impaired
	PM2A	A02	Chondroitin Sulfate C	No	No	No	No
	PM2A	A03	α-Cyclodextrin	No	No	No	No
	PM2A	A04	β-Cyclodextrin	No	No	No	No
	PM2A	A05	γ-Cyclodextrin	No	No	No	No
	PM2A	A06	Dextrin	Yes	No	No	No	Rm2011 grew poorly; Rm1021 shows some growth [51]; [43]
	PM2A	A07	Gelatin	No	No	No	No
	PM2A	A08	Glycogen	No	No	No	No
	PM2A	A09	Inulin	No	No	No	No
	PM2A	A10	Laminarin	No	No	No	No
	PM2A	A11	Mannan	No	No	No	No
	PM2A	A12	Pectin	Yes	No	No	No	Rm2011 grew poorly
	PM2A	B01	N-Acetyl-D-Galactosamine	Yes	Yes	No	No
	PM2A	B02	N-Acetyl-Neuraminic Acid	No	No	No	No
	PM2A	B03	β-D-Allose	Yes	No	No	No	Rm1021 grows poorly [51]
	PM2A	B04	Amygdalin	Yes	Yes	No	No	Rm2011 grew poorly†; Rm1021 does not grow [51]
	PM2A	B05	D-Arabinose	Yes	Yes	Yes	Yes	Loss of pSymA decreases growth; [43]
	PM2A	B06	D-Arabitol	Yes	Yes	Yes	Yes	[55]
	PM2A	B07	L-Arabitol	Yes	Yes	Yes	Yes	[55]
	PM2A	B08	Arbutin	Yes	Yes	Yes	Yes	[57]
	PM2A	B09	2-Deoxy-D-Ribose	No	No	No	No
	PM2A	B10	I-Erythritol	Yes	Yes	No	No	Essential chromosome locus [55, 58]; [43]
	PM2A	B11	D-Fucose	Yes	No	Yes	No	Rm2011 grew poorly
	PM2A	B12	3-0-β-D-Galactopyranosyl-D-Arabinose	Yes	Yes	No	No	ΔpSymA shows delayed growth; Rm1021 does not grow [51]
	PM2A	C01	Gentiobiose	Yes	Yes	Yes	Yes	[57]
	PM2A	C02	L-Glucose	Yes	No	No	No	Rm2011 grew poorly; Rm1021 does not grow [51]
	PM2A	C03	Lactitol	Yes	Yes	No	No
	PM2A	C04	D-Melezitose	Yes	Yes	No	No
	PM2A	C05	Maltitol	Yes	Yes	No	No	[61]
	PM2A	C06	a-Methyl-D-Glucoside	Yes	Yes	No	No	Rm2011 and ΔpSymA showed delayed growth; Rm1021 does not grow [51]
	PM2A	C07	β-Methyl-D-Galactoside	Yes	Yes	No	No
	PM2A	C08	3-Methyl Glucose	Yes	No	Yes	No
	PM2A	C09	β-Methyl-D-Glucuronic Acid	No	No	No	No
	PM2A	C10	α-Methyl-D-Mannoside	No	No	No	No
	PM2A	C11	β-Methyl-D-Xyloside	Yes	Yes	Yes	Yes
	PM2A	C12	Palatinose	Yes	Yes	No	No	[59]
	PM2A	D01	D-Raffinose	Yes	Yes	Yes	No	Requires pSymB (54); difference perhaps related to growth on solid vs in liquid medium
	PM2A	D02	Salicin	Yes	Yes	Yes	Yes	[57]
	PM2A	D03	Sedoheptulosan	No	No	No	No
	PM2A	D04	L-Sorbose	Yes	Yes	No	No	Rm2011 and ΔpSymA showed delayed growth†; [43]
	PM2A	D05	Stachyose	Yes	Yes	No	No	Rm2011 and ΔpSymA showed delayed growth†; [43]
	PM2A	D06	D-Tagatose	Yes	Yes	No	No	[43]
	PM2A	D07	Turanose	Yes	Yes	Yes	Yes	[43]
	PM2A	D08	Xylitol	Yes	Yes	No	No	Rm2011 and ΔpSymA showed delayed growth†; Rm1021 does not grow [51; 58]; [43]
	PM2A	D09	N-Acetyl-D-Glucosaminitol	No	No	No	No
	PM2A	D10	γ-Amino Butyric Acid	Yes	Yes	No	No	pSymA previously shown to be required [24]
	PM2A	D11	δ-Amino Valeric Acid	Yes	Yes	No	No	Rm2011 and ΔpSymA showed delayed growth†
	PM2A	D12	Butyric Acid	No	No	No	No
	PM2A	E01	Capric Acid	No	No	No	No
	PM2A	E02	Caproic Acid	No	No	No	No
	PM2A	E03	Citraconic Acid	No	No	No	No
	PM2A	E04	Citramalic Acid	No	No	No	No
	PM2A	E05	D-Glucosamine	Yes	Yes	No	No	[43]
	PM2A	E06	2-Hydroxy Benzoic Acid	No	No	No	No
	PM2A	E07	4-Hydroxy Benzoic Acid	No	No	No	No
	PM2A	E08	β-Hydroxy Butyric Acid	Yes	Yes	No	No	[26]
	PM2A	E09	γ-Hydroxy Butyric Acid	No	No	No	No
	PM2A	E10	a-Keto-Valeric Acid	No	No	No	No
	PM2A	E11	Itaconic Acid	No	No	No	No
	PM2A	E12	5-Keto-D-Gluconic Acid	Yes	No	No	No	Rm2011 grew poorly; Rm1021 does not grow [51]
	PM2A	F01	D-Lactic Acid Methyl Ester	No	No	No	No
	PM2A	F02	Malonic Acid	No	No	No	No
	PM2A	F03	Melibionic Acid	Yes	Yes	No	No
	PM2A	F04	Oxalic Acid	No	No	No	No
	PM2A	F05	Oxalomalic Acid	No	No	No	No
	PM2A	F06	Quinic Acid	Yes	Yes	No	No	Rm2011 grew poorly†; Rm1021 does not grow [51]; [43]
	PM2A	F07	D-Ribono-1,4-Lactone	Yes	No	Yes	No
	PM2A	F08	Sebacic Acid	No	No	No	No
	PM2A	F09	Sorbic Acid	No	No	No	No
	PM2A	F10	Succinamic Acid	No	No	No	No
	PM2A	F11	D-Tartaric Acid	No	No	No	No
	PM2A	F12	L-Tartaric Acid	No	No	No	No
	PM2A	G01	Acetamide	No	No	No	No
	PM2A	G02	L-Alaninamide	Yes	Yes	No	Yes	Rm2011 grew poorly; Rm1021 does not grow [51]
	PM2A	G03	N-Acetyl-LGlutamic Acid	No	No	No	No
	PM2A	G04	L-Arginine	Yes	Yes	No	No
	PM2A	G05	Glycine	No	No	No	No
	PM2A	G06	L-Histidine	Yes	Yes	No	No
	PM2A	G07	L-Homoserine	Yes	No	Yes	No	Rm2011 grew poorly; ΔpSymB showed very poor growth; Rm1021 does not grow [51]
	PM2A	G08	Hydroxy-L-Proline	Yes	Yes	No	No	[60,61]
	PM2A	G09	L-Isoleucine	Yes	No	No	No	Rm2011 grew poorly
	PM2A	G10	L-Leucine	Yes	Yes	No	No
	PM2A	G11	L-Lysine	Yes	Yes	No	No
	PM2A	G12	L-Methionine	No	No	No	No
	PM2A	H01	L-Ornithine	Yes	Yes	No	No
	PM2A	H02	L-Phenylalanine	No	No	No	No
	PM2A	H03	L-Pyroglutamic Acid	No	No	No	No
	PM2A	H04	L-Valine	Yes	Yes	No	No	Rm2011 grew poorly† and ΔpSymA showed even less growth; Rm1021 does not grow [51]
	PM2A	H05	D,L-Carnitine	Yes	Yes	Yes	Yes	Rm1021 does not grow [51]; difference between Rm2011 and Rm1021 confirmed on plates. Involves smc00981 and likely smc00982
	PM2A	H06	Sec-Butylamine	No	No	No	No
	PM2A	H07	D.L-Octopamine	No	No	No	No
	PM2A	H08	Putrescine	No	No	No	No
	PM2A	H09	Dihydroxy Acetone	No	No	No	No
	PM2A	H10	2,3-Butanediol	No	No	No	No
	PM2A	H11	2,3-Butanone	No	No	No	No
	PM2A	H12	3-Hydroxy 2-Butanone	No	No	No	No
	*Growth (Yes) or no growth (No) of each strain is indicated. †In cases where Rm2011 grew poorly or showed delayed growth, the apparent lack of growth of strains cured of pSymB may be an artifact of their decreased growth rate.
