# Supplementary material for: Examination of Prokaryotic Multipartite Genome Evolution through Experimental Genome Reduction
Source: PLoS Genet. 2014 Oct 23;10(10):e1004742. doi: 10.1371/journal.pgen.1004742 (PMC4207669; doi:10.1371/journal.pgen.1004742)
Supplement: Data set S2 — Nitrogen phenotype macroarray results. Results of the nitrogen utilization phenotype macroarray experiments. The ability of each strain to grow (Yes) or not grow (No) with each tested nitrogen source is indicated. (XLSX) [file pgen.1004742.s002.xlsx]

## Sheet: Data set S2
	Data set S2: Nitrogen source utilization*
	BioLog Plate	Well	Substrate	Rm2011	ΔpSymA	ΔpSymB	ΔpSymAB	Comment
	PM3	A02	Ammonia	Yes	Yes	Yes	Yes
	PM3	A03	Nitrite	Yes	Yes	No	No	ΔpSymA grew better than Rm2011
	PM3	A04	Nitrate	Yes	Yes	No	No	ΔpSymA grew better than Rm2011
	PM3	A05	Urea	Yes	Yes	Yes	Yes
	PM3	A06	Biuret	No	No	No	No	Rm1021 grows [51]
	PM3	A07	L-Alanine	Yes	Yes	Yes	Yes
	PM3	A08	L-Arginine	Yes	Yes	No‡	Yes
	PM3	A09	L-Asparagine	Yes	Yes	Yes	Yes
	PM3	A10	L-Aspartic Acid	Yes	Yes	Yes	Yes
	PM3	A11	L-Cysteine	Yes	Yes	No‡	Yes
	PM3	A12	L-Glutamic Acid	Yes	Yes	Yes	Yes
	PM3	B01	L-Glutamine	Yes	Yes	Yes	Yes
	PM3	B02	Glycine	Yes	Yes	Yes	Yes
	PM3	B03	L-Histidine	Yes	Yes	No	No
	PM3	B04	L-Isoleucine	Yes	Yes	No‡	Yes
	PM3	B05	L-Leucine	Yes	Yes	Yes	Yes
	PM3	B06	L-Lysine	Yes	Yes	Yes	Yes
	PM3	B07	L-Methionine	Yes	Yes	Yes	No	Rm2011 grew poorly; Rm1021 does not grow [51]
	PM3	B08	L-Phenylalanine	No	No	No	No
	PM3	B09	L-Proline	Yes	Yes	Yes	Yes
	PM3	B10	L-Serine	Yes	Yes	Yes	Yes
	PM3	B11	L-Threonine	No	No	No	No
	PM3	B12	L-Tryptophan	Yes	Yes	No	No	Rm2011 grew poorly†; Rm1021 does not grow [51]
	PM3	C01	L-Tyrosine	Yes	Yes	Yes	Yes	Rm2011 grew poorly; loss of pSymB appears to improve growth
	PM3	C02	L-Valine	Yes	Yes	Yes	Yes
	PM3	C03	D-Alanine	Yes	Yes	No‡	Yes
	PM3	C04	D-Asparagine	Yes	No	No	No	Rm2011 shows delayed growth; Rm1021 does not grow [51]
	PM3	C05	D-Aspartic Acid	Yes	No	No	No	Rm2011 grew poorly; Rm1021 does not grow [51]
	PM3	C06	D-Glutamic Acid	Yes	No	No	No	Rm2011 shows delayed growth; Rm1021 does not grow [51]
	PM3	C07	D-Lysine	Yes	Yes	No	No	Rm1021 does not grow [51]
	PM3	C08	D-Serine	Yes	Yes	No‡	Yes	Rm2011 grew poorly; Rm1021 does not grow [51]
	PM3	C09	D-Valine	Yes	Yes	No	No	Rm2011 grew poorly†; Rm1021 does not grow [51]
	PM3	C10	L-Citrulline	Yes	Yes	No	No
	PM3	C11	L-Homoserine	Yes	Yes	No	No	Rm2011 grew poorly†; Rm1021 does not grow [51]
	PM3	C12	L-Ornithine	Yes	Yes	No	No
	PM3	D01	N-Acetyl-D,L-Glutamic Acid	No	No	No	No
	PM3	D02	N-Phthaloyl-L-Glutamic Acid	No	No	No	No
	PM3	D03	L-Pyroglutamic Acid	No	No	No	No
	PM3	D04	Hyroxylamine	No	No	No	No
	PM3	D05	Methylamine	Yes	Yes	No‡	Yes
	PM3	D06	N-Amylamine	No	No	No	No
	PM3	D07	N-Butylamine	No	No	No	No
	PM3	D08	Ethylamine	Yes	Yes	No‡	Yes	Rm2011 grew poorly; Rm1021 does not grow [51]
	PM3	D09	Ethanolamine	Yes	Yes	Yes	Yes
	PM3	D10	Ethylenediamine	No	No	No	No
	PM3	D11	Putrescine	No	No	No	No
	PM3	D12	Agmatine	Yes	Yes	Yes	Yes
	PM3	E01	Histamine	No	No	No	No
	PM3	E02	β-Phenylethylamine	No	No	No	No
	PM3	E03	Tyramine	No	No	No	No
	PM3	E04	Acetamide	No	No	No	No
	PM3	E05	Formamide	No	No	No	No
	PM3	E06	Glucuronamide	No	No	No	No	Rm1021 grows [51]
	PM3	E07	D,L-Lactamide	Yes	Yes	Yes	Yes
	PM3	E08	D-Glucosamine	Yes	Yes	No	No
	PM3	E09	D-Galactosamine	No	No	No	No
	PM3	E10	D-Mannosamine	Yes	Yes	No	No	Rm2011 grew poorly†; Rm1021 does not grow [51]
	PM3	E11	N-Acetyl-D-Glucosamine	Yes	Yes	Yes	Yes
	PM3	E12	N-Acetyl-D-Galactosamine	Yes	Yes	No	No	Rm2011 grew poorly†
	PM3	F01	N-Acetyl-D-Mannosamine	No	No	No	No
	PM3	F02	Adenine	Yes	Yes	No‡	Yes
	PM3	F03	Adenosine	Yes	Yes	No‡	Yes
	PM3	F04	Cytidine	Yes	Yes	No	Yes
	PM3	F05	Cytosine	Yes	No	No	No
	PM3	F06	Guanine	Yes	Yes	Yes	Yes
	PM3	F07	Guanosine	Yes	Yes	No	No
	PM3	F08	Thymine	Yes	No	No	No	Rm2011 grew poorly
	PM3	F09	Thymidine	No	No	No	No	Rm1021 grows [51]
	PM3	F10	Uracil	Yes	Yes	Yes	Yes
	PM3	F11	Uridine	Yes	Yes	Yes	Yes
	PM3	F12	Inosine	Yes	Yes	No	No	Rm2011 grew poorly†
	PM3	G01	Xanthine	Yes	Yes	No	No
	PM3	G02	Xanthosine	Yes	Yes	No	No
	PM3	G03	Uric Acid	Yes	Yes	No	No
	PM3	G04	Alloxan	No	No	No	No	Rm1021 grows [51]
	PM3	G05	Allantoin	Yes	Yes	No	No
	PM3	G06	Parabanic Acid	No	No	No	No	Rm1021 grows [51]
	PM3	G07	D,L-α-Amino-N-Butyric Acid	Yes	No	No	No	Rm2011 grew poorly; Rm1021 does not grow [51]
	PM3	G08	γ-Amino-N-Butyric Acid	Yes	Yes	Yes	Yes
	PM3	G09	ε-Amino-N-Caproic Acid	No	No	No	No
	PM3	G10	D,L-α-Amino-Caprylic Acid	No	No	No	No
	PM3	G11	δ-Amino-N-Valeric Acid	Yes	Yes	No	No	Rm2011 grew poorly†
	PM3	G12	α-Amino-N-Valeric Acid	No	No	No	No
	PM3	H01	Ala-Asp	Yes	Yes	Yes	Yes
	PM3	H02	Ala-Gln	Yes	Yes	Yes	Yes
	PM3	H03	Ala-Glu	Yes	Yes	Yes	Yes
	PM3	H04	Ala-Gly	Yes	Yes	Yes	Yes
	PM3	H05	Ala-His	Yes	Yes	No‡	Yes	ΔpSymAB grew poorly
	PM3	H06	Ala-Leu	Yes	Yes	Yes	Yes
	PM3	H07	Ala-Thr	Yes	Yes	Yes	Yes
	PM3	H08	Gly-Asn	Yes	Yes	Yes	Yes
	PM3	H09	Gly-Gln	Yes	Yes	Yes	Yes
	PM3	H10	Gly-Glu	Yes	Yes	Yes	Yes
	PM3	H11	Gly-Met	Yes	Yes	Yes	Yes
	PM3	H12	Met-Ala	Yes	Yes	Yes	Yes
	*Growth (Yes) or no growth (No) of each strain is indicated. †In cases where Rm2011 grew poorly or showed delayed growth, the apparent lack of growth of strains cured of pSymB may be an artifact of their decreased growth rate. ‡Apparent lack of growth of the ΔpSymB strain when the ΔpSymAB strain grew may be an artifact of its slow growth rate
