# Supplementary material for: Examination of Prokaryotic Multipartite Genome Evolution through Experimental Genome Reduction
Source: PLoS Genet. 2014 Oct 23;10(10):e1004742. doi: 10.1371/journal.pgen.1004742 (PMC4207669; doi:10.1371/journal.pgen.1004742)
Supplement: Data set S3 — Phosphorus phenotype macroarray results. Results of the phosphorus utilization phenotype macroarray experiments. The ability of each strain to grow (Yes) or not grow (No) with each tested phosphorus source is indicated. (XLSX) [file pgen.1004742.s003.xlsx]

## Sheet: Sheet1
	Data set S3: Phosphorus source utilization*
	BioLog Plate	Well	Substrate	Rm2011	ΔpSymA	ΔpSymB	ΔpSymAB	Comment
	PM4	A02	Phosphate	Yes	Yes	Yes	Yes
	PM4	A03	Pyrophosphate	Yes	Yes	Yes	Yes
	PM4	A04	Trimetaphosphate	Yes	Yes	Yes	Yes
	PM4	A05	Tripolyphosphate	Yes	Yes	Yes	Yes
	PM4	A06	Triethyl Phosphate	No	No	No	No	Rm1021 grew poorly [51]
	PM4	A07	Hypophosphite	No	Yes	No	No	ΔpSymA grew poorly; Rm1021 grew poorly [51]
	PM4	A08	Adenosine-2’-monophosphate	Yes	Yes	Yes	Yes
	PM4	A09	Adenosine-3’-monophosphate	Yes	Yes	Yes	Yes
	PM4	A10	Adenosine-5’-monophosphate	Yes	Yes	Yes	Yes
	PM4	A11	Adenosine-2’,3’-cyclic monophosphate	Yes	Yes	Yes	Yes
	PM4	A12	Adenosine-3’,5’-cyclic monophosphate	Yes	Yes	Yes	No
	PM4	B01	Thiophosphate	Yes	Yes	Yes	No
	PM4	B02	Dithiophosphate	Yes	Yes	Yes	Yes
	PM4	B03	D,L-α-Glycerol Phosphate	Yes	Yes	Yes	Yes
	PM4	B04	β-Glycerol Phosphate	Yes	Yes	Yes	Yes
	PM4	B05	Carbamyl Phosphate	Yes	Yes	Yes	Yes	Rm1021 does not grow [51]
	PM4	B06	D-2-Phospho-Glyceric Acid	Yes	Yes	Yes	Yes
	PM4	B07	D-3-Phospho-Glyceric Acid	Yes	Yes	Yes	Yes
	PM4	B08	Guanosine-2’-monophaphate	Yes	Yes	Yes	Yes
	PM4	B09	Guanosine-3’-monophosphate	Yes	Yes	Yes	Yes
	PM4	B10	Guanosine-5’-monophosphate	Yes	Yes	Yes	Yes
	PM4	B11	Guanosine-2’,3’-cyclic monophosphate	Yes	Yes	Yes	Yes
	PM4	B12	Guanosine-3’,5’-cyclic monophosphate	Yes	Yes	No	No	Rm2011 grew poorly†, Rm1021 does not grow [51]
	PM4	C01	Phosphoenol Pyruvate	Yes	Yes	Yes	Yes
	PM4	C02	Phospho-Glycolic Acid	Yes	Yes	Yes	Yes
	PM4	C03	D-Glucose-1-Phosphate	Yes	Yes	Yes	Yes
	PM4	C04	D-Glucose-6-Phosphate	Yes	Yes	Yes	Yes
	PM4	C05	2-Deoxy-D-Glucose 6-Phosphate	Yes	Yes	Yes	Yes
	PM4	C06	D-Glucosamine-6-Phosphate	Yes	Yes	Yes	Yes
	PM4	C07	6-Phospho-Gluconic Acid	Yes	Yes	Yes	Yes
	PM4	C08	Cytidine-2’-monophosphate	Yes	Yes	Yes	Yes
	PM4	C09	Cytidine-3’-monophosphate	Yes	Yes	Yes	Yes
	PM4	C10	Cytidine-5’-monophosphate	Yes	Yes	Yes	Yes
	PM4	C11	Cytidine-2’,3’-cyclic monophosphate	Yes	Yes	Yes	Yes
	PM4	C12	Cytidine-3’,5’-cyclic monophosphate	Yes	Yes	Yes	Yes	ΔpSymB, and to a greater extent ΔpSymAB, showed impaired growth; Rm1021 does not grow [51]
	PM4	D01	D-Mannose-1-Phosphate	Yes	Yes	Yes	Yes
	PM4	D02	D-Mannose-6-Phosphate	Yes	Yes	Yes	Yes
	PM4	D03	Cysteamine-S-Phosphate	Yes	Yes	Yes	Yes	pSymB required for wild type growth
	PM4	D04	Phospho-L-Arginine	Yes	Yes	No‡	Yes	pSymB required for wild type growth
	PM4	D05	o-Phospho-D-Serine	Yes	Yes	Yes	Yes
	PM4	D06	o-Phospho-L-Serine	Yes	Yes	Yes	Yes
	PM4	D07	o-Phospho-L-Threonine	Yes	Yes	Yes	Yes
	PM4	D08	Uridine-2’-monophosphate	Yes	Yes	Yes	Yes
	PM4	D09	Uridine-3’-monophosphate	Yes	Yes	Yes	Yes
	PM4	D10	Uridine-5’-monophosphate	Yes	Yes	Yes	Yes
	PM4	D11	Uridine-2’,3’-cyclic monophosphate	Yes	Yes	Yes	Yes
	PM4	D12	Uridine-3’,5’-cyclic monophosphate	Yes	Yes	Yes	Yes	ΔpSymA grew better than Rm2011
	PM4	E01	O-Phospho-D-Tyrosine	Yes	Yes	Yes	Yes
	PM4	E02	O-Phospho-L-Tyrosine	Yes	Yes	Yes	Yes
	PM4	E03	Phosphocreatine	Yes	Yes	Yes	Yes
	PM4	E04	Phosphoryl Choline	Yes	Yes	Yes	Yes
	PM4	E05	O-Phosphoryl-Ethanolamine	Yes	Yes	Yes	Yes
	PM4	E06	Phosphono Acetic Acid	Yes	Yes	No	No
	PM4	E07	2-Aminoethyl Phosphonic Acid	Yes	Yes	No	No
	PM4	E08	Methylene Diphosphonic Acid	No	Yes	No	No	ΔpSymA grew poorly; Rm1021 does not grow [51]
	PM4	E09	Thymidine-3’-monophosphate	Yes	Yes	No‡	Yes	ΔpSymAB showed impaired growth
	PM4	E10	Thymidine-5’-monophosphate	Yes	Yes	No	No	Rm1021 does not grow [51]
	PM4	E11	Inositol Hexaphosphate	Yes	Yes	Yes	Yes	Rm2011 grew poorly
	PM4	E12	Thymidine-3’,5’-cyclic monophosphate	Yes	Yes	No‡	Yes	Rm2011 grew poorly
	*Growth (Yes) or no growth (No) of each strain is indicated. †In cases where Rm2011 grew poorly or showed delayed growth, the apparent lack of growth of strains cured of pSymB may be an artifact of their decreased growth rate. ‡Apparent lack of growth of the ΔpSymB strain when the ΔpSymAB strain grew may be an artifact of its slow growth rate
