# Supplementary material for: Examination of Prokaryotic Multipartite Genome Evolution through Experimental Genome Reduction
Source: PLoS Genet. 2014 Oct 23;10(10):e1004742. doi: 10.1371/journal.pgen.1004742 (PMC4207669; doi:10.1371/journal.pgen.1004742)
Supplement: Data set S4 — Sulfur phenotype macroarray results. Results of the sulfur utilization phenotype macroarray experiments. The ability of each strain to grow (Yes) or not grow (No) with each tested sulfur source is indicated. (XLSX) [file pgen.1004742.s004.xlsx]

## Sheet: Sheet1
	Data set S4: Sulfur source utilization*
	BioLog Plate	Well	Substrate	Rm2011	ΔpSymA	ΔpSymB	ΔpSymAB	Comment
	PM4	F02	Sulfate	Yes	Yes	Yes	Yes
	PM4	F03	Thiosulfate	Yes	Yes	Yes	Yes
	PM4	F04	Tetrathionate	Yes	Yes	Yes	Yes
	PM4	F05	Thiophosphate	Yes	Yes	Yes	Yes	Rm2011 grew poorly
	PM4	F06	Dithiophosphate	Yes	Yes	Yes	Yes	Rm2011 grew poorly
	PM4	F07	L-Cysteine	Yes	Yes	Yes	Yes
	PM4	F08	D-Cysteine	Yes	Yes	Yes	Yes	Rm2011 grew poorly; loss of pSymB may improve growth
	PM4	F09	L-Cysteinyl-Glycine	Yes	Yes	Yes	Yes
	PM4	F10	L-Cysteic Acid	Yes	Yes	No	No	Rm1021 grew poorly [51]
	PM4	F11	Cysteamine	No	No	No	No	Rm1021 grew poorly [51]
	PM4	F12	L-Cysteine Sulfinic Acid	Yes	Yes	Yes	Yes	Loss of pSymB impairs growth
	PM4	G01	N-Acetyl-L-Cysteine	Yes	No	No	No	Rm2011 grew poorly
	PM4	G02	S-Methyl-L-Cysteine	Yes	Yes	No	No	Rm2011 grew poorly†
	PM4	G03	Cystathionine	Yes	Yes	Yes	Yes
	PM4	G04	Lanthionine	Yes	Yes	Yes	Yes
	PM4	G05	Glutathione	Yes	Yes	No	No
	PM4	G06	D,L-Ethionine	No	No	No	No
	PM4	G07	L-Methionine	Yes	Yes	Yes	No
	PM4	G08	D-Methionine	Yes	Yes	Yes	No
	PM4	G09	Glycyl-L-Methionine	Yes	Yes	Yes	Yes	ΔpSymAB is significantly impaired
	PM4	G10	N-Acetyl-D,L-Methionine	Yes	Yes	Yes	No
	PM4	G11	L- Methionine Sulfoxide	Yes	Yes	Yes	No
	PM4	G12	L-Methionine Sulfone	No	No	No	No
	PM4	H01	L-Djenkolic Acid	Yes	Yes	Yes	Yes	ΔpSymA, ΔpSymB, ΔpSymAB grew poorly
	PM4	H02	Thiourea	Yes	Yes	No	No	Rm2011 grew poorly†
	PM4	H03	1-Thio-β-D-Glucose	Yes	Yes	No	No	Rm2011 grew poorly†
	PM4	H04	D,L-Lipoamide	No	No	No	No
	PM4	H05	Taurocholic Acid	No	No	No	No	Rm1021 somewhat grew [51]
	PM4	H06	Taurine	Yes	Yes	No	No
	PM4	H07	Hypotaurine	Yes	Yes	No	No
	PM4	H08	p-Amino Benzene Sulfonic Acid	No	No	No	No
	PM4	H09	Butane Sulfonic Acid	Yes	Yes	No	No
	PM4	H10	2-Hydroxyethane Sulfonic Acid	Yes	Yes	No	No
	PM4	H11	Methane Sulfonic Acid	Yes	Yes	No	No	Rm2011 grew poorly†, Rm1021 does not grow [51]
	PM4	H12	Tetramethylene Sulfone	No	No	No	No
	*Growth (Yes) or no growth (No) of each strain is indicated. †In cases where Rm2011 grew poorly or showed delayed growth, the apparent lack of growth of strains cured of pSymB may be an artifact of their decreased growth rate.
